# Supplementary material for: How cycloalkane fusion enhances the cycloaddition reactivity of dibenzocyclooctynes
Source: Chem Sci. 2024 Jan 8;15(6):2229–35. doi: 10.1039/d3sc05789e (PMC10848739; doi:10.1039/d3sc05789e)
Supplement: SC-015-D3SC05789E-s001 [file SC-015-D3SC05789E-s001.zip]

Archive with 31 entries (28 files):
- coordinates/
- coordinates/azides/
- coordinates/azides/ADIBO.xyz
- coordinates/azides/ADIBO_pAz_TS.xyz
- coordinates/azides/ADIBO_tAz_TS.xyz
- coordinates/azides/DIBO.xyz
- coordinates/azides/DIBO_pAz_TS.xyz
- coordinates/azides/DIBO_tAz_TS.xyz
- coordinates/azides/DMBO.xyz
- coordinates/azides/DMBO_pAz_TS.xyz
- coordinates/azides/DMBO_tAz_TS.xyz
- coordinates/azides/ODIBO.xyz
- coordinates/azides/ODIBO_pAz_TS.xyz
- coordinates/azides/ODIBO_tAz_TS.xyz
- coordinates/azides/pAz.xyz
- coordinates/azides/tAz.xyz
- coordinates/tetrazine/
- coordinates/tetrazine/4C_DMBO.xyz
- coordinates/tetrazine/4C_DMBO_TS.xyz
- coordinates/tetrazine/5C_DMBO.xyz
- coordinates/tetrazine/5C_DMBO_TS.xyz
- coordinates/tetrazine/6C_DMBO.xyz
- coordinates/tetrazine/6C_DMBO_TS.xyz
- coordinates/tetrazine/DIBO.xyz
- coordinates/tetrazine/DIBO_TS_edge.xyz
- coordinates/tetrazine/DIBO_TS_face.xyz
- coordinates/tetrazine/DMBO.xyz
- coordinates/tetrazine/DMBO_TS.xyz
- coordinates/tetrazine/MeMeTet.xyz
- coordinates/tetrazine/MeO_DMBO.xyz
- coordinates/tetrazine/MeO_DMBO_TS.xyz
