# Supplementary material for: How cycloalkane fusion enhances the cycloaddition reactivity of dibenzocyclooctynes
Source: Chem Sci. 2024 Jan 8;15(6):2229–35. doi: 10.1039/d3sc05789e (PMC10848739; doi:10.1039/d3sc05789e)
Supplement: SC-015-D3SC05789E-s001 [file SC-015-D3SC05789E-s001.zip › coordinates/azides/ADIBO.xyz]

32
C17NH13O
C       -0.510797000     -1.786963000      0.449792000
C        0.695838000     -1.727606000      0.486022000
C        0.562069000      0.435660000     -1.230384000
H        0.157897000     -0.378442000     -1.834012000
H        0.742761000      1.286838000     -1.889531000
C       -1.795774000     -1.240621000      0.160363000
C       -1.750963000      0.112293000     -0.253551000
C       -2.924303000      0.749631000     -0.637174000
H       -2.882354000      1.778733000     -0.976036000
C       -4.138874000      0.070796000     -0.578355000
H       -5.049534000      0.579781000     -0.871693000
C       -4.185153000     -1.254549000     -0.153853000
H       -5.132506000     -1.778924000     -0.112756000
C       -3.016400000     -1.914176000      0.206934000
H       -3.038162000     -2.949730000      0.524402000
C        1.968333000     -1.144702000      0.206127000
C        3.196912000     -1.589727000      0.696206000
H        3.232138000     -2.468866000      1.328759000
C        4.357348000     -0.899309000      0.368613000
H        5.313492000     -1.242160000      0.746474000
C        4.289357000      0.232753000     -0.439725000
H        5.194239000      0.773912000     -0.691521000
C        1.885493000      0.001030000     -0.620453000
C        3.061639000      0.677747000     -0.925858000
H        3.014646000      1.563328000     -1.551436000
N       -0.502743000      0.813931000     -0.268931000
C       -0.282446000      1.910057000      0.509678000
C       -1.298783000      2.265165000      1.563612000
H       -2.092610000      2.872413000      1.122247000
H       -1.751549000      1.382729000      2.016023000
H       -0.793002000      2.857391000      2.324692000
O        0.740347000      2.580076000      0.362369000
