# Supplementary material for: How cycloalkane fusion enhances the cycloaddition reactivity of dibenzocyclooctynes
Source: Chem Sci. 2024 Jan 8;15(6):2229–35. doi: 10.1039/d3sc05789e (PMC10848739; doi:10.1039/d3sc05789e)
Supplement: SC-015-D3SC05789E-s001 [file SC-015-D3SC05789E-s001.zip › coordinates/azides/ADIBO_pAz_TS.xyz]

42
C19N4H18O
C        0.215655000     -1.212985000     -0.377515000
N       -0.415522000     -3.302457000     -0.773426000
C       -0.852639000     -0.585297000     -0.425342000
N       -2.357850000     -2.105723000     -0.807685000
C        0.316547000      1.338768000      1.272426000
H        0.281984000      0.408577000      1.841577000
H        0.548165000      2.152590000      1.962292000
N       -1.529693000     -3.033741000     -0.791286000
C        1.626319000     -1.214226000     -0.091193000
C        2.213936000      0.013119000      0.286364000
C        3.556103000      0.064160000      0.648773000
H        3.980613000      1.009538000      0.968058000
C        4.341170000     -1.082548000      0.597928000
H        5.388026000     -1.029544000      0.873212000
C        3.777210000     -2.292606000      0.204060000
H        4.384428000     -3.189445000      0.165329000
C        2.429945000     -2.359174000     -0.127112000
H        1.987836000     -3.303231000     -0.416895000
C       -1.596641000      0.634596000     -0.238556000
C       -2.817576000      0.902122000     -0.867232000
H       -3.236183000      0.168757000     -1.546245000
C       -3.478190000      2.101296000     -0.633770000
H       -4.421784000      2.301083000     -1.128554000
C       -2.928571000      3.042013000      0.233804000
H       -3.445315000      3.975757000      0.423963000
C       -1.019325000      1.600581000      0.612844000
C       -1.703132000      2.790548000      0.843570000
H       -1.259443000      3.532644000      1.499397000
N        1.431492000      1.206646000      0.306792000
C        1.776103000      2.308546000     -0.417108000
C        2.822313000      2.172493000     -1.493535000
H        2.608216000      2.922458000     -2.254109000
H        3.810239000      2.380222000     -1.075688000
H        2.836638000      1.179320000     -1.941261000
O        1.219600000      3.388064000     -0.212322000
C       -3.460915000     -2.202932000      0.180378000
H       -4.060423000     -1.307921000      0.026425000
H       -4.077518000     -3.064747000     -0.084348000
C       -2.960394000     -2.292676000      1.611175000
H       -3.813054000     -2.367637000      2.289526000
H       -2.332839000     -3.176253000      1.756678000
H       -2.382877000     -1.404549000      1.878707000
