# Supplementary material for: How cycloalkane fusion enhances the cycloaddition reactivity of dibenzocyclooctynes
Source: Chem Sci. 2024 Jan 8;15(6):2229–35. doi: 10.1039/d3sc05789e (PMC10848739; doi:10.1039/d3sc05789e)
Supplement: SC-015-D3SC05789E-s001 [file SC-015-D3SC05789E-s001.zip › coordinates/azides/ADIBO_tAz_TS.xyz]

48
C21N4H22O
C        0.151043000     -1.087486000     -0.399977000
N       -1.081374000     -2.703649000     -0.997832000
C       -0.611166000     -0.105473000     -0.395369000
N       -2.589002000     -1.012704000     -0.756634000
C        1.205642000      1.227836000      1.305906000
H        0.811329000      0.375262000      1.860360000
H        1.724038000      1.883389000      2.008467000
N       -2.080775000     -2.136598000     -0.930776000
C        1.462400000     -1.617508000     -0.116266000
C        2.461467000     -0.710202000      0.298890000
C        3.718935000     -1.174673000      0.671319000
H        4.461428000     -0.463325000      1.015456000
C        4.019597000     -2.529959000      0.595240000
H        5.005513000     -2.879179000      0.878920000
C        3.049674000     -3.430075000      0.164452000
H        3.276180000     -4.488262000      0.104992000
C        1.781255000     -2.979090000     -0.177404000
H        1.024967000     -3.684729000     -0.493127000
C       -0.802975000      1.313504000     -0.233437000
C       -1.778720000      2.035470000     -0.927823000
H       -2.437613000      1.508728000     -1.607181000
C       -1.905585000      3.404651000     -0.737853000
H       -2.664902000      3.956081000     -1.280668000
C       -1.063317000      4.064365000      0.154771000
H       -1.167443000      5.131365000      0.315480000
C        0.087202000      1.986743000      0.628114000
C       -0.069076000      3.356339000      0.823142000
H        0.612113000      3.873449000      1.490910000
N        2.193393000      0.691091000      0.340880000
C        2.944343000      1.585557000     -0.361469000
C        3.864277000      1.073513000     -1.440459000
H        4.851947000      0.873215000     -1.018576000
H        3.495564000      0.161422000     -1.908644000
H        3.964187000      1.862051000     -2.185463000
O        2.849549000      2.792706000     -0.136851000
C       -3.682597000     -1.002003000      0.292137000
C       -4.214497000      0.419356000      0.395179000
H       -5.075977000      0.416035000      1.067065000
H       -3.467245000      1.099181000      0.805441000
H       -4.538701000      0.789880000     -0.580015000
C       -4.795814000     -1.941669000     -0.171326000
H       -4.439468000     -2.972680000     -0.237025000
H       -5.617838000     -1.905570000      0.547445000
H       -5.174266000     -1.635987000     -1.149657000
C       -3.098228000     -1.456437000      1.627589000
H       -2.295012000     -0.786265000      1.945143000
H       -3.881277000     -1.444689000      2.389831000
H       -2.702773000     -2.474562000      1.564055000
