# Supplementary material for: How cycloalkane fusion enhances the cycloaddition reactivity of dibenzocyclooctynes
Source: Chem Sci. 2024 Jan 8;15(6):2229–35. doi: 10.1039/d3sc05789e (PMC10848739; doi:10.1039/d3sc05789e)
Supplement: SC-015-D3SC05789E-s001 [file SC-015-D3SC05789E-s001.zip › coordinates/azides/DIBO.xyz]

28
C16H12
C        1.896016000     -0.793183000     -0.024878000
C        0.604847000     -1.404219000      0.004828000
C       -0.604824000     -1.404150000     -0.004830000
C       -1.896007000     -0.793165000      0.024874000
C       -3.108820000     -1.443386000     -0.206412000
C       -4.292500000     -0.714464000     -0.206439000
C       -4.260458000      0.659085000      0.018419000
C       -3.048393000      1.307047000      0.254155000
C       -1.846738000      0.603016000      0.270670000
C       -0.530381000      1.285691000      0.577795000
C        0.530370000      1.285666000     -0.577818000
C        1.846725000      0.602996000     -0.270675000
C        3.048369000      1.307047000     -0.254150000
C        4.260446000      0.659110000     -0.018404000
C        4.292511000     -0.714438000      0.206452000
C        3.108843000     -1.443379000      0.206415000
H        3.115275000     -2.511552000      0.389856000
H        5.236090000     -1.216558000      0.385835000
H        5.182019000      1.230235000     -0.015345000
H        3.036005000      2.376697000     -0.437373000
H        0.093336000      0.804573000     -1.458391000
H        0.742280000      2.318784000     -0.856622000
H       -0.093353000      0.804624000      1.458384000
H       -0.742285000      2.318820000      0.856564000
H       -3.036046000      2.376698000      0.437376000
H       -5.182043000      1.230191000      0.015368000
H       -5.236072000     -1.216599000     -0.385815000
H       -3.115236000     -2.511559000     -0.389855000
