# Supplementary material for: How cycloalkane fusion enhances the cycloaddition reactivity of dibenzocyclooctynes
Source: Chem Sci. 2024 Jan 8;15(6):2229–35. doi: 10.1039/d3sc05789e (PMC10848739; doi:10.1039/d3sc05789e)
Supplement: SC-015-D3SC05789E-s001 [file SC-015-D3SC05789E-s001.zip › coordinates/azides/DIBO_pAz_TS.xyz]

38
C18N3H17
C        1.568722000     -0.542343000     -0.342471000
C        1.301189000     -1.744287000      0.353794000
C        2.315793000     -2.693073000      0.462304000
C        3.567668000     -2.477825000     -0.109756000
C        3.817430000     -1.303163000     -0.813626000
C        2.822555000     -0.339180000     -0.927725000
H        3.005358000      0.570607000     -1.487158000
H        4.784079000     -1.137114000     -1.275225000
H        4.342754000     -3.229695000     -0.011890000
H        2.117832000     -3.615449000      0.999102000
C       -0.073564000     -1.991182000      0.915793000
C       -1.157467000     -2.144745000     -0.200390000
C       -2.311191000     -1.181388000     -0.098921000
C       -3.608680000     -1.642668000      0.115741000
C       -4.688370000     -0.764756000      0.172821000
C       -4.478399000      0.601347000      0.014172000
C       -3.191857000      1.085795000     -0.191156000
C       -2.100030000      0.211618000     -0.245058000
C       -0.734852000      0.658530000     -0.408989000
N       -0.763459000      2.865194000     -0.551976000
N        0.379175000      2.964227000     -0.516480000
N        1.453101000      2.336586000     -0.567225000
C        0.479856000      0.399983000     -0.441697000
C        2.443167000      2.657139000      0.489525000
C        1.910492000      2.400884000      1.888603000
H        2.677297000      2.659855000      2.622014000
H        1.648279000      1.348233000      2.019037000
H        1.025972000      3.010298000      2.093370000
H        2.750802000      3.697450000      0.362263000
H        3.306216000      2.030248000      0.273850000
H       -3.028422000      2.149039000     -0.306023000
H       -5.313444000      1.291509000      0.053010000
H       -5.689313000     -1.148473000      0.335733000
H       -3.774033000     -2.709177000      0.231030000
H       -0.679977000     -2.004853000     -1.175125000
H       -1.548704000     -3.163010000     -0.183503000
H       -0.053045000     -2.894178000      1.527470000
H       -0.348141000     -1.161443000      1.574013000
