# Supplementary material for: How cycloalkane fusion enhances the cycloaddition reactivity of dibenzocyclooctynes
Source: Chem Sci. 2024 Jan 8;15(6):2229–35. doi: 10.1039/d3sc05789e (PMC10848739; doi:10.1039/d3sc05789e)
Supplement: SC-015-D3SC05789E-s001 [file SC-015-D3SC05789E-s001.zip › coordinates/azides/DIBO_tAz_TS.xyz]

44
C20N3H21
C        0.919669000      1.303938000     -0.352654000
C        0.299713000      2.317640000      0.412099000
C        0.925821000      3.558975000      0.509471000
C        2.125504000      3.812480000     -0.151385000
C        2.711217000      2.821331000     -0.935143000
C        2.111611000      1.571986000     -1.031955000
H        2.560616000      0.790649000     -1.633081000
H        3.634601000      3.019755000     -1.467390000
H        2.595303000      4.785737000     -0.063382000
H        0.458583000      4.339044000      1.102207000
C       -1.049734000      2.060835000      1.026384000
C       -2.159490000      1.911787000     -0.065781000
C       -2.928176000      0.617255000     -0.022083000
C       -4.296503000      0.615301000      0.243736000
C       -5.032305000     -0.566798000      0.248288000
C       -4.397132000     -1.775628000     -0.015867000
C       -3.031561000     -1.799989000     -0.273747000
C       -2.282252000     -0.617225000     -0.276699000
C       -0.847216000     -0.593290000     -0.476383000
N       -0.245354000     -2.571019000     -0.928544000
N        0.888569000     -2.404341000     -0.811392000
N        1.754196000     -1.522710000     -0.643715000
C        0.222322000      0.044551000     -0.455958000
C        2.730044000     -1.837083000      0.470028000
C        3.744157000     -0.704751000      0.535058000
H        3.283172000      0.229393000      0.857129000
H        4.224503000     -0.550781000     -0.433978000
H        4.513366000     -0.972948000      1.263097000
C        1.965224000     -1.950206000      1.787045000
H        2.664694000     -2.172745000      2.596792000
H        1.223809000     -2.753928000      1.749712000
H        1.454604000     -1.011648000      2.018192000
C        3.437912000     -3.148973000      0.130359000
H        4.185994000     -3.362170000      0.897589000
H        2.730348000     -3.981123000      0.097036000
H        3.941449000     -3.075051000     -0.836529000
H       -2.539996000     -2.743703000     -0.466806000
H       -4.960908000     -2.701500000     -0.017318000
H       -6.096714000     -0.541025000      0.453163000
H       -4.793083000      1.559937000      0.441322000
H       -1.694056000      1.999462000     -1.052197000
H       -2.864219000      2.739717000      0.024204000
H       -1.011057000      1.151714000      1.633319000
H       -1.305844000      2.884890000      1.693601000
