# Supplementary material for: How cycloalkane fusion enhances the cycloaddition reactivity of dibenzocyclooctynes
Source: Chem Sci. 2024 Jan 8;15(6):2229–35. doi: 10.1039/d3sc05789e (PMC10848739; doi:10.1039/d3sc05789e)
Supplement: SC-015-D3SC05789E-s001 [file SC-015-D3SC05789E-s001.zip › coordinates/azides/DMBO.xyz]

29
C17H12
C        0.854880000      0.078158000      1.910585000
C       -0.541851000     -0.129905000      1.940212000
C       -1.490124000     -0.047264000      0.772424000
C       -1.490124000     -0.047264000     -0.772424000
C       -0.541851000     -0.129905000     -1.940212000
C        0.854880000      0.078158000     -1.910585000
C        1.386552000      0.236773000     -0.602692000
C        1.386552000      0.236773000      0.602692000
C       -1.123498000     -0.357128000     -3.191869000
C       -0.365018000     -0.369924000     -4.358727000
C        1.008939000     -0.150087000     -4.307885000
C        1.617943000      0.071718000     -3.080808000
C        1.617943000      0.071718000      3.080808000
C        1.008939000     -0.150087000      4.307885000
C       -0.365018000     -0.369924000      4.358727000
C       -1.123498000     -0.357128000      3.191869000
C       -1.707657000      1.232536000      0.000000000
H       -2.430721000     -0.494440000      1.075568000
H       -2.430721000     -0.494440000     -1.075568000
H       -2.193667000     -0.526177000     -3.252399000
H       -0.851972000     -0.553756000     -5.309750000
H        1.601207000     -0.158296000     -5.215260000
H        2.687339000      0.233878000     -3.012216000
H        2.687339000      0.233878000      3.012216000
H        1.601207000     -0.158296000      5.215260000
H       -0.851972000     -0.553756000      5.309750000
H       -2.193667000     -0.526177000      3.252399000
H       -2.686386000      1.696990000      0.000000000
H       -0.865912000      1.917299000      0.000000000
