# Supplementary material for: How cycloalkane fusion enhances the cycloaddition reactivity of dibenzocyclooctynes
Source: Chem Sci. 2024 Jan 8;15(6):2229–35. doi: 10.1039/d3sc05789e (PMC10848739; doi:10.1039/d3sc05789e)
Supplement: SC-015-D3SC05789E-s001 [file SC-015-D3SC05789E-s001.zip › coordinates/azides/DMBO_pAz_TS.xyz]

39
C19N3H17
C       -1.441940000     -0.576307000     -0.505707000
C       -1.043718000     -1.748779000      0.170668000
C       -0.006935000     -1.782351000      1.257851000
C        1.416113000     -1.271540000      1.353107000
C        2.314665000     -0.539835000      0.396738000
C        1.950978000      0.646169000     -0.277462000
C        0.561402000      1.000955000     -0.297541000
C       -0.593451000      0.574594000     -0.369905000
C        3.640301000     -0.970770000      0.299812000
C        4.585936000     -0.258163000     -0.430263000
C        4.221905000      0.923856000     -1.072500000
C        2.911420000      1.373216000     -0.992982000
C       -2.546122000     -0.596155000     -1.367332000
C       -3.248673000     -1.772770000     -1.583644000
C       -2.851852000     -2.942148000     -0.937196000
C       -1.766469000     -2.920960000     -0.068181000
C        1.147940000     -2.748668000      1.236574000
H       -0.494901000     -1.721364000      2.228395000
H        1.634543000     -0.957082000      2.371419000
H        3.930804000     -1.882456000      0.812661000
H        5.605572000     -0.621277000     -0.492434000
H        4.955152000      1.488747000     -1.636749000
H        2.609246000      2.283976000     -1.498076000
H       -2.828942000      0.317746000     -1.877799000
H       -4.096585000     -1.780807000     -2.258929000
H       -3.389548000     -3.868269000     -1.106292000
H       -1.469286000     -3.830057000      0.445262000
H        1.322403000     -3.393687000      2.088482000
H        1.368978000     -3.186078000      0.268430000
N       -1.876780000      2.336929000     -0.363554000
N        0.199195000      3.283135000     -0.140301000
N       -0.929892000      3.113940000     -0.165248000
C       -2.954937000      2.305839000      0.649536000
H       -3.577257000      1.460855000      0.355022000
H       -3.554604000      3.212606000      0.542010000
C       -2.434756000      2.142614000      2.065879000
H       -1.801559000      2.986327000      2.353950000
H       -3.276719000      2.098970000      2.759891000
H       -1.855803000      1.221042000      2.163759000
