# Supplementary material for: How cycloalkane fusion enhances the cycloaddition reactivity of dibenzocyclooctynes
Source: Chem Sci. 2024 Jan 8;15(6):2229–35. doi: 10.1039/d3sc05789e (PMC10848739; doi:10.1039/d3sc05789e)
Supplement: SC-015-D3SC05789E-s001 [file SC-015-D3SC05789E-s001.zip › coordinates/azides/DMBO_tAz_TS.xyz]

45
C21N3H21
C        0.611382000      1.271173000     -0.556111000
C       -0.172744000      2.138620000      0.232999000
C       -1.000114000      1.673227000      1.396746000
C       -2.090272000      0.628260000      1.501826000
C       -2.705835000     -0.289826000      0.484121000
C       -1.957580000     -1.187042000     -0.309729000
C       -0.537115000     -0.988281000     -0.375793000
C        0.356669000     -0.138490000     -0.432146000
C       -4.098927000     -0.378746000      0.440288000
C       -4.742970000     -1.323354000     -0.352978000
C       -3.994659000     -2.219009000     -1.113782000
C       -2.608387000     -2.151157000     -1.089231000
C        1.484512000      1.787745000     -1.520792000
C        1.583047000      3.157282000     -1.718759000
C        0.806482000      4.024099000     -0.951157000
C       -0.054861000      3.513742000      0.014120000
C       -2.434885000      2.091858000      1.576097000
H       -0.416819000      1.716291000      2.314095000
H       -2.063028000      0.140185000      2.473675000
H       -4.684668000      0.306472000      1.045050000
H       -5.826220000     -1.363907000     -0.371603000
H       -4.489475000     -2.962517000     -1.728157000
H       -2.012389000     -2.832013000     -1.686696000
H        2.073000000      1.098851000     -2.116381000
H        2.256673000      3.548205000     -2.472795000
H        0.872700000      5.095420000     -1.103688000
H       -0.652565000      4.190722000      0.616351000
H       -2.753065000      2.518130000      2.519066000
H       -2.914528000      2.503819000      0.694222000
N        2.234173000     -1.350008000     -0.521478000
N        0.565562000     -2.920538000     -0.471718000
N        1.588144000     -2.405653000     -0.455305000
C        3.306130000     -1.176460000      0.523568000
C        3.912742000      0.199173000      0.288531000
H        3.184333000      0.990242000      0.473633000
H        4.750651000      0.336834000      0.975742000
H        4.284333000      0.291140000     -0.734924000
C        2.681032000     -1.265560000      1.913124000
H        1.920910000     -0.490995000      2.044470000
H        2.219006000     -2.243447000      2.078810000
H        3.455655000     -1.124616000      2.670943000
C        4.358068000     -2.265310000      0.319692000
H        4.770142000     -2.217608000     -0.691005000
H        5.170947000     -2.121525000      1.035576000
H        3.928961000     -3.257955000      0.479329000
