# Supplementary material for: How cycloalkane fusion enhances the cycloaddition reactivity of dibenzocyclooctynes
Source: Chem Sci. 2024 Jan 8;15(6):2229–35. doi: 10.1039/d3sc05789e (PMC10848739; doi:10.1039/d3sc05789e)
Supplement: SC-015-D3SC05789E-s001 [file SC-015-D3SC05789E-s001.zip › coordinates/azides/ODIBO.xyz]

26
C15H10O
C        1.881259000      0.816026000      0.029584000
C        0.612553000      1.472021000      0.035366000
C       -0.595919000      1.485562000      0.075454000
C       -1.860900000      0.829504000      0.019821000
C       -3.121618000      1.399891000      0.198339000
C       -4.259591000      0.605602000      0.122757000
C       -4.142846000     -0.759987000     -0.126674000
C       -2.890343000     -1.344922000     -0.299915000
C       -1.748538000     -0.559466000     -0.232182000
O       -0.524821000     -1.127101000     -0.490802000
C        0.444838000     -1.208191000      0.591749000
C        1.775710000     -0.580687000      0.244536000
C        2.933399000     -1.348246000      0.196634000
C        4.172632000     -0.753505000     -0.042292000
C        4.264329000      0.620677000     -0.239549000
C        3.118912000      1.410200000     -0.208464000
H        3.177195000      2.479762000     -0.371901000
H        5.228457000      1.080237000     -0.423864000
H        5.065993000     -1.366494000     -0.072750000
H        2.866892000     -2.419668000      0.355490000
H        0.024214000     -0.726728000      1.478079000
H        0.586359000     -2.268841000      0.803943000
H       -2.786566000     -2.405625000     -0.498280000
H       -5.031624000     -1.377582000     -0.186031000
H       -5.237588000      1.051651000      0.258433000
H       -3.198025000      2.463223000      0.392314000
