# Supplementary material for: How cycloalkane fusion enhances the cycloaddition reactivity of dibenzocyclooctynes
Source: Chem Sci. 2024 Jan 8;15(6):2229–35. doi: 10.1039/d3sc05789e (PMC10848739; doi:10.1039/d3sc05789e)
Supplement: SC-015-D3SC05789E-s001 [file SC-015-D3SC05789E-s001.zip › coordinates/azides/ODIBO_pAz_TS.xyz]

36
C17N3H15O
C        0.704935000      0.725628000     -0.395551000
N        0.664237000      2.961120000     -0.471038000
C       -0.496086000      0.427851000     -0.456253000
N       -1.533660000      2.342886000     -0.567935000
C        0.186221000     -1.897419000      0.929912000
H        0.249009000     -2.819471000      1.510112000
H        0.409765000     -1.052326000      1.585595000
N       -0.480435000      2.995510000     -0.467905000
C        2.062047000      0.279849000     -0.231116000
C        2.257035000     -1.106642000     -0.044262000
C        3.534341000     -1.624086000      0.127209000
H        3.650479000     -2.693296000      0.264010000
C        4.635775000     -0.773236000      0.106965000
H        5.631344000     -1.182852000      0.233897000
C        4.459753000      0.596449000     -0.073862000
H        5.317301000      1.258774000     -0.087634000
C        3.182230000      1.117606000     -0.238583000
H        3.040108000      2.181500000     -0.381229000
C       -1.525630000     -0.575721000     -0.373637000
C       -2.787736000     -0.457085000     -0.959033000
H       -3.035278000      0.440881000     -1.512885000
C       -3.709577000     -1.493025000     -0.848351000
H       -4.685543000     -1.394115000     -1.309639000
C       -3.380453000     -2.651598000     -0.151547000
H       -4.100373000     -3.456995000     -0.062550000
C       -1.181468000     -1.758037000      0.319821000
C       -2.117208000     -2.781260000      0.423241000
H       -1.852377000     -3.688592000      0.956466000
C       -2.559556000      2.597300000      0.473311000
H       -2.908903000      3.625996000      0.360739000
H       -3.388914000      1.938601000      0.223197000
C       -2.047221000      2.333057000      1.878111000
H       -2.841274000      2.540763000      2.598629000
H       -1.740517000      1.290573000      1.992188000
H       -1.196286000      2.977095000      2.116419000
O        1.199507000     -1.977618000     -0.107178000
