# Supplementary material for: How cycloalkane fusion enhances the cycloaddition reactivity of dibenzocyclooctynes
Source: Chem Sci. 2024 Jan 8;15(6):2229–35. doi: 10.1039/d3sc05789e (PMC10848739; doi:10.1039/d3sc05789e)
Supplement: SC-015-D3SC05789E-s001 [file SC-015-D3SC05789E-s001.zip › coordinates/azides/ODIBO_tAz_TS.xyz]

42
C19N3H19O
C       -0.793845000     -0.677789000     -0.449702000
N       -0.090972000     -2.663765000     -0.807650000
C        0.234966000      0.017586000     -0.464942000
N        1.855356000     -1.484531000     -0.641151000
C       -1.182366000      1.891434000      1.044242000
H       -1.543421000      2.695372000      1.687553000
H       -1.069991000      0.982892000      1.640335000
N        1.027544000     -2.408357000     -0.732660000
C       -2.221250000     -0.731975000     -0.256901000
C       -2.878007000      0.484739000      0.031967000
C       -4.249842000      0.515555000      0.247363000
H       -4.721604000      1.467851000      0.461753000
C       -4.992114000     -0.658942000      0.171288000
H       -6.063440000     -0.627814000      0.333428000
C       -4.359773000     -1.867023000     -0.110404000
H       -4.935455000     -2.783268000     -0.167792000
C       -2.986420000     -1.902023000     -0.318812000
H       -2.494603000     -2.841067000     -0.536582000
C        0.818964000      1.331871000     -0.379301000
C        1.974914000      1.713945000     -1.062140000
H        2.497859000      0.981751000     -1.665501000
C        2.445775000      3.018579000     -0.964593000
H        3.343244000      3.307000000     -1.500032000
C        1.769394000      3.950138000     -0.181856000
H        2.140318000      4.965388000     -0.100536000
C        0.111925000      2.282824000      0.388260000
C        0.602126000      3.580797000      0.484070000
H        0.058753000      4.309711000      1.076642000
C        2.884674000     -1.691454000      0.449730000
C        3.648121000     -2.981034000      0.148295000
H        4.432639000     -3.116759000      0.896484000
H        2.984534000     -3.848729000      0.182697000
H        4.112845000     -2.931021000     -0.839294000
C        3.835534000     -0.504718000      0.414629000
H        3.336232000      0.417505000      0.712913000
H        4.649819000     -0.692580000      1.118287000
H        4.263152000     -0.373908000     -0.582193000
C        2.172902000     -1.774752000      1.797799000
H        2.910930000     -1.918605000      2.590908000
H        1.621441000     -0.852760000      2.000198000
H        1.474540000     -2.616434000      1.827884000
O       -2.194420000      1.673188000      0.024891000
