# Supplementary material for: How cycloalkane fusion enhances the cycloaddition reactivity of dibenzocyclooctynes
Source: Chem Sci. 2024 Jan 8;15(6):2229–35. doi: 10.1039/d3sc05789e (PMC10848739; doi:10.1039/d3sc05789e)
Supplement: SC-015-D3SC05789E-s001 [file SC-015-D3SC05789E-s001.zip › coordinates/azides/pAz.xyz]

10
C2N3H5
N        0.182357000     -0.551658000     -0.000144000
N        2.418665000      0.162171000      0.000199000
N        1.333022000     -0.135462000     -0.000171000
C       -0.853496000      0.518074000     -0.000034000
C       -2.216050000     -0.137843000      0.000117000
H       -2.346113000     -0.760709000     -0.887319000
H       -2.345960000     -0.760611000      0.887643000
H       -2.992088000      0.629972000      0.000139000
H       -0.718520000      1.142265000     -0.887505000
H       -0.718355000      1.142347000      0.887352000
