# Supplementary material for: How cycloalkane fusion enhances the cycloaddition reactivity of dibenzocyclooctynes
Source: Chem Sci. 2024 Jan 8;15(6):2229–35. doi: 10.1039/d3sc05789e (PMC10848739; doi:10.1039/d3sc05789e)
Supplement: SC-015-D3SC05789E-s001 [file SC-015-D3SC05789E-s001.zip › coordinates/azides/tAz.xyz]

16
C4N3H9
N       -0.513297000     -0.000667000     -0.924140000
N       -2.636515000      0.000282000      0.078552000
N       -1.600552000     -0.000608000     -0.364391000
C        0.671757000      0.000029000      0.015226000
C        1.889856000      0.000053000     -0.894329000
H        1.895032000      0.887927000     -1.531017000
H        2.798773000      0.000535000     -0.288484000
H        1.895549000     -0.888276000     -1.530377000
C        0.628471000      1.258555000      0.875843000
H        0.635896000      2.154087000      0.249915000
H       -0.265684000      1.276576000      1.506351000
H        1.502226000      1.284357000      1.531508000
C        0.629187000     -1.257909000      0.876734000
H        0.637157000     -2.153883000      0.251443000
H        1.502946000     -1.282725000      1.532430000
H       -0.264965000     -1.276017000      1.507243000
