# Supplementary material for: How cycloalkane fusion enhances the cycloaddition reactivity of dibenzocyclooctynes
Source: Chem Sci. 2024 Jan 8;15(6):2229–35. doi: 10.1039/d3sc05789e (PMC10848739; doi:10.1039/d3sc05789e)
Supplement: SC-015-D3SC05789E-s001 [file SC-015-D3SC05789E-s001.zip › coordinates/tetrazine/4C_DMBO.xyz]

32
C18H14
C       -1.833356000     -1.008757000      0.147164000
C       -1.895166000      0.311405000     -0.341357000
C       -0.777504000      1.348370000     -0.451726000
C        0.768462000      1.321485000     -0.046894000
C        1.958215000      0.387317000     -0.196521000
C        1.973793000     -0.977892000      0.169775000
C        0.680501000     -1.500354000      0.447120000
C       -0.524621000     -1.480699000      0.437190000
C        3.175871000      0.952146000     -0.585155000
C        4.355357000      0.210596000     -0.599678000
C        4.348231000     -1.127752000     -0.217676000
C        3.153320000     -1.724324000      0.163698000
C       -2.984859000     -1.799267000      0.266568000
C       -4.219219000     -1.294942000     -0.104928000
C       -4.302679000      0.005514000     -0.603493000
C       -3.160445000      0.786995000     -0.712519000
H       -0.899850000      1.809493000     -1.432357000
H        1.096809000      2.238519000     -0.543683000
H        3.203059000      1.997125000     -0.876132000
H        5.280669000      0.682805000     -0.908433000
H        5.264717000     -1.705329000     -0.224888000
H        3.119871000     -2.769063000      0.448723000
H       -2.888270000     -2.810065000      0.644629000
H       -5.108042000     -1.907632000     -0.015733000
H       -5.260507000      0.410883000     -0.908129000
H       -3.243372000      1.800139000     -1.094197000
C       -0.919920000      2.360302000      0.740723000
H       -1.845806000      2.296592000      1.310489000
H       -0.759855000      3.386418000      0.407008000
C        0.352349000      1.767957000      1.370739000
H        1.035544000      2.436150000      1.896444000
H        0.115061000      0.905360000      1.998074000
