# Supplementary material for: How cycloalkane fusion enhances the cycloaddition reactivity of dibenzocyclooctynes
Source: Chem Sci. 2024 Jan 8;15(6):2229–35. doi: 10.1039/d3sc05789e (PMC10848739; doi:10.1039/d3sc05789e)
Supplement: SC-015-D3SC05789E-s001 [file SC-015-D3SC05789E-s001.zip › coordinates/tetrazine/4C_DMBO_TS.xyz]

46
C22N4H20
C       -1.708693000     -0.550384000     -0.617289000
C       -1.440117000     -1.727484000      0.115233000
C       -0.439378000     -1.807265000      1.249079000
C        1.018247000     -1.203217000      1.373590000
C        1.929330000     -1.046873000      0.166235000
C        1.740642000      0.060435000     -0.696805000
C        0.472775000      0.727972000     -0.546108000
C       -0.733210000      0.502726000     -0.492810000
C        3.025600000     -1.868573000     -0.087202000
C        3.913490000     -1.593516000     -1.129139000
C        3.731288000     -0.478727000     -1.938301000
C        2.635288000      0.350629000     -1.724382000
C       -2.755083000     -0.496192000     -1.540627000
C       -3.550664000     -1.613863000     -1.757515000
C       -3.289527000     -2.788171000     -1.057741000
C       -2.246802000     -2.838593000     -0.135604000
H       -0.959378000     -1.404091000      2.127045000
H        1.011830000     -0.235982000      1.880326000
H        3.208061000     -2.738334000      0.530771000
H        4.754654000     -2.255387000     -1.298999000
H        4.426925000     -0.261778000     -2.739847000
H        2.453063000      1.207197000     -2.362859000
H       -2.920657000      0.418269000     -2.098490000
H       -4.359050000     -1.571525000     -2.477441000
H       -3.896827000     -3.669284000     -1.229167000
H       -2.058925000     -3.759472000      0.405888000
C        0.782340000      2.861609000      0.354504000
C       -1.703159000      2.397706000      0.493620000
N       -1.283566000      3.260731000     -0.469897000
N       -0.020749000      3.497683000     -0.539619000
N       -0.983927000      2.301554000      1.648607000
N        0.274804000      2.537100000      1.578300000
C       -3.149076000      2.045069000      0.552280000
H       -3.679519000      2.824465000      1.105839000
H       -3.568228000      1.981511000     -0.450372000
H       -3.288760000      1.096026000      1.069870000
C        2.255730000      3.048019000      0.242536000
H        2.559160000      3.060036000     -0.803263000
H        2.528011000      4.003449000      0.698854000
H        2.779759000      2.249394000      0.767565000
C        1.314004000     -2.405919000      2.304055000
H        2.303769000     -2.856258000      2.280075000
H        1.074450000     -2.138532000      3.334118000
C        0.147089000     -3.172569000      1.653704000
H        0.483502000     -3.720066000      0.768502000
H       -0.458442000     -3.826031000      2.281984000
