# Supplementary material for: How cycloalkane fusion enhances the cycloaddition reactivity of dibenzocyclooctynes
Source: Chem Sci. 2024 Jan 8;15(6):2229–35. doi: 10.1039/d3sc05789e (PMC10848739; doi:10.1039/d3sc05789e)
Supplement: SC-015-D3SC05789E-s001 [file SC-015-D3SC05789E-s001.zip › coordinates/tetrazine/5C_DMBO.xyz]

35
C19H16
C       -2.040489000     -1.037367000      0.278885000
C       -3.230212000     -1.764957000      0.256016000
C       -4.372886000     -1.204526000     -0.302669000
C       -4.314989000      0.076949000     -0.840735000
C       -3.125689000      0.804009000     -0.801893000
C       -1.961246000      0.276577000     -0.240873000
C       -0.758138000      1.199752000     -0.071742000
H       -1.105000000      2.115914000     -0.557200000
C       -0.521493000      1.606561000      1.404484000
H       -1.341835000      2.242587000      1.743804000
H       -0.491077000      0.732270000      2.055908000
C        0.833703000      2.349264000      1.391441000
H        1.589317000      1.763018000      1.921263000
H        0.782307000      3.327195000      1.871569000
C        1.214932000      2.456617000     -0.092750000
H        2.282513000      2.608780000     -0.241217000
H        0.689952000      3.293438000     -0.559911000
C        0.688173000      1.124120000     -0.703797000
H        0.590624000      1.220791000     -1.788064000
C        1.789985000      0.068175000     -0.466400000
C        3.021939000      0.346727000     -1.075258000
C        4.138035000     -0.462138000     -0.903845000
C        4.066383000     -1.595260000     -0.095160000
C        2.857729000     -1.926348000      0.492824000
C        1.729104000     -1.119146000      0.294911000
C        0.427179000     -1.503695000      0.719026000
C       -0.777973000     -1.540345000      0.702886000
H        2.758742000     -2.822869000      1.093182000
H        4.936810000     -2.222454000      0.054620000
H        5.065911000     -0.205155000     -1.401411000
H        3.105123000      1.223868000     -1.708125000
H       -3.105711000      1.809680000     -1.208805000
H       -5.198004000      0.519504000     -1.286813000
H       -5.298041000     -1.767748000     -0.324624000
H       -3.245912000     -2.768636000      0.663742000
