# Supplementary material for: How cycloalkane fusion enhances the cycloaddition reactivity of dibenzocyclooctynes
Source: Chem Sci. 2024 Jan 8;15(6):2229–35. doi: 10.1039/d3sc05789e (PMC10848739; doi:10.1039/d3sc05789e)
Supplement: SC-015-D3SC05789E-s001 [file SC-015-D3SC05789E-s001.zip › coordinates/tetrazine/5C_DMBO_TS.xyz]

49
C23N4H22
C        0.085461000     -1.732860000     -0.864023000
C        1.333102000     -1.670237000     -0.195799000
C        1.502187000     -0.780697000      1.036395000
C        1.477339000      0.826389000      1.036888000
C        1.280128000      1.710745000     -0.194624000
C        0.032552000      1.732210000     -0.865551000
C       -0.814643000      0.599237000     -0.599943000
C       -0.796513000     -0.626528000     -0.598559000
C        2.221109000      2.659756000     -0.593515000
C        1.942006000      3.590773000     -1.595691000
C        0.700013000      3.609945000     -2.217472000
C       -0.259361000      2.671816000     -1.851971000
C       -0.178296000     -2.682355000     -1.848818000
C        0.810672000     -3.588230000     -2.216729000
C        2.053311000     -3.526965000     -1.599046000
C        2.304293000     -2.586987000     -0.597713000
H        0.634415000     -1.043479000      1.651925000
H        0.602444000      1.061790000      1.653371000
H        3.189702000      2.698057000     -0.112840000
H        2.701284000      4.311024000     -1.877272000
H        0.480113000      4.340125000     -2.986835000
H       -1.226990000      2.646026000     -2.339551000
H       -1.147664000     -2.688872000     -2.333608000
H        0.613020000     -4.325911000     -2.985006000
H        2.835459000     -4.221407000     -1.882905000
H        3.275545000     -2.592911000     -0.120755000
C       -2.737897000      1.225832000      0.632307000
C       -2.696804000     -1.308165000      0.634918000
N       -3.591286000     -0.700531000     -0.185916000
N       -3.612064000      0.587967000     -0.187352000
N       -2.316771000     -0.675765000      1.779497000
N       -2.337571000      0.608426000      1.778080000
C       -2.568843000     -2.790727000      0.581940000
H       -3.366333000     -3.240296000      1.179405000
H       -2.658384000     -3.142761000     -0.444874000
H       -1.607910000     -3.101081000      0.992936000
C       -2.656452000      2.711520000      0.575869000
H       -2.755245000      3.058341000     -0.451875000
H       -3.468485000      3.137368000      1.171152000
H       -1.706361000      3.052660000      0.987606000
C        2.742502000     -1.133007000      1.875693000
H        2.636187000     -2.104427000      2.363028000
H        3.636286000     -1.164474000      1.245939000
C        2.706863000      1.216134000      1.875419000
H        3.599214000      1.274083000      1.245288000
H        2.571801000      2.184081000      2.362528000
C        2.888217000      0.044144000      2.833229000
H        3.849194000      0.058763000      3.349427000
H        2.090869000      0.032171000      3.583530000
