# Supplementary material for: How cycloalkane fusion enhances the cycloaddition reactivity of dibenzocyclooctynes
Source: Chem Sci. 2024 Jan 8;15(6):2229–35. doi: 10.1039/d3sc05789e (PMC10848739; doi:10.1039/d3sc05789e)
Supplement: SC-015-D3SC05789E-s001 [file SC-015-D3SC05789E-s001.zip › coordinates/tetrazine/6C_DMBO.xyz]

38
C20H18
C       -2.187307000     -1.209616000      0.136404000
C       -3.440001000     -1.825523000      0.137075000
C       -4.572911000     -1.084242000     -0.170387000
C       -4.442050000      0.265430000     -0.484765000
C       -3.187909000      0.872564000     -0.477245000
C       -2.025811000      0.162475000     -0.159000000
C       -0.721125000      0.957495000     -0.048362000
H       -1.057720000      1.916179000     -0.446106000
C       -0.297831000      1.292165000      1.395225000
C        0.403622000      2.658847000      1.371952000
C        1.530623000      2.739742000      0.331402000
C        1.134643000      2.179274000     -1.044481000
H        1.971121000      2.246573000     -1.738727000
H        0.346021000      2.795712000     -1.481943000
C        0.595347000      0.728555000     -0.913854000
C        1.759963000     -0.206621000     -0.466954000
C        3.091747000      0.161290000     -0.715787000
C        4.171890000     -0.662860000     -0.414073000
C        3.975199000     -1.911784000      0.164929000
C        2.679623000     -2.324341000      0.421221000
C        1.597669000     -1.493668000      0.105181000
C        0.258602000     -1.896709000      0.328717000
C       -0.945712000     -1.865075000      0.349136000
H        2.479269000     -3.293288000      0.862808000
H        4.815178000     -2.551724000      0.406290000
H        5.174833000     -0.316896000     -0.635670000
H        3.323386000      1.116886000     -1.161011000
H        0.284520000      0.375122000     -1.903202000
H        2.396816000      2.189100000      0.708896000
H        1.848330000      3.780396000      0.222323000
H       -0.353642000      3.416071000      1.139235000
H        0.802421000      2.900197000      2.360997000
H        0.364667000      0.516905000      1.794048000
H       -1.173613000      1.341489000      2.047778000
H       -3.113645000      1.928403000     -0.716121000
H       -5.318273000      0.852217000     -0.734850000
H       -5.547925000     -1.556438000     -0.172440000
H       -3.511373000     -2.881305000      0.369685000
