# Supplementary material for: How cycloalkane fusion enhances the cycloaddition reactivity of dibenzocyclooctynes
Source: Chem Sci. 2024 Jan 8;15(6):2229–35. doi: 10.1039/d3sc05789e (PMC10848739; doi:10.1039/d3sc05789e)
Supplement: SC-015-D3SC05789E-s001 [file SC-015-D3SC05789E-s001.zip › coordinates/tetrazine/6C_DMBO_TS.xyz]

52
C24N4H24
C       -0.038526000     -1.731625000      0.944408000
C       -1.362140000     -1.506438000      0.488817000
C       -1.643865000     -0.654709000     -0.759441000
C       -1.270506000      0.893749000     -0.807901000
C       -0.997042000      1.699109000      0.463291000
C        0.296895000      1.656697000      1.041199000
C        1.062048000      0.495016000      0.664569000
C        0.918861000     -0.718996000      0.575855000
C       -1.899690000      2.615684000      0.998502000
C       -1.531458000      3.476111000      2.034369000
C       -0.239209000      3.454638000      2.546663000
C        0.680422000      2.535506000      2.052065000
C        0.258113000     -2.700288000      1.902047000
C       -0.767321000     -3.438711000      2.481676000
C       -2.081424000     -3.176364000      2.116384000
C       -2.367978000     -2.230880000      1.130479000
H       -0.980997000     -1.098672000     -1.514771000
H       -0.315340000      0.920495000     -1.339086000
H       -2.904049000      2.681641000      0.598417000
H       -2.258273000      4.177032000      2.428182000
H        0.049070000      4.137028000      3.337121000
H        1.681702000      2.473213000      2.461998000
H        1.287767000     -2.838748000      2.211508000
H       -0.541270000     -4.188926000      3.229726000
H       -2.894944000     -3.717062000      2.585783000
H       -3.403369000     -2.073897000      0.857769000
C        2.966544000      1.004100000     -0.715491000
C        2.608880000     -1.499675000     -0.915276000
N        3.636332000     -1.076230000     -0.137756000
N        3.818082000      0.196915000     -0.036996000
N        2.202773000     -0.725293000     -1.956006000
N        2.383024000      0.544691000     -1.853641000
C        2.286867000     -2.952899000     -0.954337000
H        2.956478000     -3.451452000     -1.660093000
H        2.420635000     -3.397117000      0.031219000
H        1.258449000     -3.099697000     -1.285488000
C        3.058678000      2.476210000     -0.513800000
H        3.245355000      2.702223000      0.535542000
H        3.883919000      2.872180000     -1.111566000
H        2.133863000      2.957182000     -0.832596000
C       -3.071728000     -0.873364000     -1.282935000
H       -3.329139000     -1.931868000     -1.224938000
H       -3.781890000     -0.340918000     -0.641574000
C       -2.244563000      1.650465000     -1.728532000
H       -3.218588000      1.793080000     -1.251520000
H       -1.831807000      2.644898000     -1.918816000
C       -2.435236000      0.874266000     -3.025783000
H       -2.955871000      1.482197000     -3.768479000
H       -1.449115000      0.639979000     -3.441630000
C       -3.217547000     -0.420034000     -2.742495000
H       -4.278795000     -0.270503000     -2.958064000
H       -2.869733000     -1.218271000     -3.403855000
