# Supplementary material for: How cycloalkane fusion enhances the cycloaddition reactivity of dibenzocyclooctynes
Source: Chem Sci. 2024 Jan 8;15(6):2229–35. doi: 10.1039/d3sc05789e (PMC10848739; doi:10.1039/d3sc05789e)
Supplement: SC-015-D3SC05789E-s001 [file SC-015-D3SC05789E-s001.zip › coordinates/tetrazine/DIBO.xyz]

28
C16H12
C        1.895823000      0.793324000      0.022854000
C        1.846075000     -0.602440000      0.270497000
C        0.530052000     -1.285042000      0.577852000
C       -0.530052000     -1.285044000     -0.577845000
C       -1.846076000     -0.602442000     -0.270493000
C       -1.895822000      0.793322000     -0.022851000
C       -0.604831000      1.404497000      0.008212000
C        0.604833000      1.404505000     -0.008206000
C       -3.047453000     -1.306936000     -0.255950000
C       -4.259779000     -0.659649000     -0.020168000
C       -4.292329000      0.713648000      0.206709000
C       -3.108910000      1.442918000      0.208688000
C        3.108912000      1.442918000     -0.208689000
C        4.292329000      0.713645000     -0.206717000
C        4.259777000     -0.659651000      0.020160000
C        3.047451000     -1.306936000      0.255948000
H        0.092695000     -0.802971000      1.457381000
H        0.742522000     -2.317725000      0.856402000
H       -0.742521000     -2.317728000     -0.856392000
H       -0.092695000     -0.802975000     -1.457375000
H       -3.033705000     -2.375925000     -0.440847000
H       -5.180905000     -1.230707000     -0.018571000
H       -5.235850000      1.214986000      0.386017000
H       -3.115524000      2.510439000      0.393602000
H        3.115527000      2.510439000     -0.393604000
H        5.235850000      1.214982000     -0.386030000
H        5.180903000     -1.230711000      0.018558000
H        3.033702000     -2.375925000      0.440845000
