# Supplementary material for: How cycloalkane fusion enhances the cycloaddition reactivity of dibenzocyclooctynes
Source: Chem Sci. 2024 Jan 8;15(6):2229–35. doi: 10.1039/d3sc05789e (PMC10848739; doi:10.1039/d3sc05789e)
Supplement: SC-015-D3SC05789E-s001 [file SC-015-D3SC05789E-s001.zip › coordinates/tetrazine/DIBO_TS_edge.xyz]

42
C20N4H18
C       -0.277433000      1.838781000     -0.496516000
C       -0.550458000      1.734448000     -1.877863000
C       -0.592619000      2.898036000     -2.643635000
C       -0.344758000      4.144085000     -2.077100000
C       -0.017995000      4.235224000     -0.727757000
C        0.017995000      3.089561000      0.056033000
H       -0.810525000      2.815977000     -3.703142000
H       -0.384965000      5.036151000     -2.691054000
H        0.215874000      5.194885000     -0.282933000
H        0.309624000      3.165442000      1.094457000
C       -0.178907000      0.601448000      0.266521000
C        0.178907000     -0.601448000      0.266521000
C        0.277433000     -1.838781000     -0.496516000
C       -0.017995000     -3.089561000      0.056033000
C        0.550458000     -1.734448000     -1.877863000
C        0.017995000     -4.235224000     -0.727757000
H       -0.309624000     -3.165442000      1.094457000
C        0.592619000     -2.898036000     -2.643635000
C        0.344758000     -4.144085000     -2.077100000
H       -0.215874000     -5.194885000     -0.282933000
H        0.810525000     -2.815977000     -3.703142000
H        0.384965000     -5.036151000     -2.691054000
C        0.683577000     -0.382013000     -2.514299000
H        1.428714000      0.207514000     -1.973682000
H        1.039250000     -0.493640000     -3.538543000
C        0.798792000     -0.963099000      2.256444000
C       -0.798792000      0.963099000      2.256444000
N        0.492105000      1.240107000      2.673518000
N        1.299549000      0.259827000      2.672215000
N       -1.299549000     -0.259827000      2.672215000
N       -0.492105000     -1.240107000      2.673518000
C       -1.817597000      2.063260000      2.244172000
H       -2.526184000      1.874875000      3.051793000
H       -1.356096000      3.034919000      2.402209000
H       -2.371722000      2.076639000      1.304764000
C        1.817597000     -2.063260000      2.244172000
H        2.371722000     -2.076639000      1.304764000
H        2.526184000     -1.874875000      3.051793000
H        1.356096000     -3.034919000      2.402209000
C       -0.683577000      0.382013000     -2.514299000
H       -1.428714000     -0.207514000     -1.973682000
H       -1.039250000      0.493640000     -3.538543000
