# Supplementary material for: How cycloalkane fusion enhances the cycloaddition reactivity of dibenzocyclooctynes
Source: Chem Sci. 2024 Jan 8;15(6):2229–35. doi: 10.1039/d3sc05789e (PMC10848739; doi:10.1039/d3sc05789e)
Supplement: SC-015-D3SC05789E-s001 [file SC-015-D3SC05789E-s001.zip › coordinates/tetrazine/DIBO_TS_face.xyz]

42
C20N4H18
C       -1.808271000     -0.541127000     -0.443453000
C       -1.760644000     -1.494635000      0.596417000
C       -0.583845000     -1.597968000      1.542917000
C        0.624018000     -2.402344000      0.999954000
C        1.788595000     -1.752988000      0.259268000
C        1.780786000     -0.533628000     -0.448093000
C        0.585835000      0.274688000     -0.420570000
C       -0.646212000      0.311579000     -0.522743000
C        2.971058000     -2.503603000      0.214080000
C        4.075031000     -2.105476000     -0.526621000
C        4.028925000     -0.922761000     -1.263023000
C        2.887703000     -0.141308000     -1.214210000
C       -2.872827000     -0.512075000     -1.347424000
C       -3.912573000     -1.424018000     -1.221898000
C       -3.891667000     -2.357893000     -0.188835000
C       -2.824411000     -2.390790000      0.704749000
H       -0.264145000     -0.610492000      1.881317000
H        1.070704000     -2.922716000      1.850111000
H        3.008861000     -3.438136000      0.764608000
H        4.966033000     -2.722287000     -0.538394000
H        4.876023000     -0.611722000     -1.862212000
H        2.831747000      0.785185000     -1.773807000
H       -2.870929000      0.213740000     -2.151357000
H       -4.735145000     -1.405672000     -1.926667000
H       -4.704242000     -3.067141000     -0.082298000
H       -2.809221000     -3.129611000      1.499331000
C        1.187316000      2.255381000      0.493524000
C       -1.290492000      2.362538000      0.036246000
N       -0.472993000      3.065698000     -0.805381000
N        0.785529000      3.005822000     -0.577928000
N       -0.903742000      2.237435000      1.350032000
N        0.348471000      2.185242000      1.579704000
C       -2.756596000      2.429825000     -0.226899000
H       -3.116862000      3.410337000      0.095896000
H       -2.961966000      2.318602000     -1.290132000
H       -3.287402000      1.663502000      0.335864000
C        2.646336000      2.186005000      0.798616000
H        3.240482000      2.267586000     -0.108193000
H        2.893972000      3.023285000      1.456329000
H        2.890259000      1.258845000      1.317836000
H       -0.934147000     -2.135271000      2.426000000
H        0.236726000     -3.193834000      0.348761000
