# Supplementary material for: How cycloalkane fusion enhances the cycloaddition reactivity of dibenzocyclooctynes
Source: Chem Sci. 2024 Jan 8;15(6):2229–35. doi: 10.1039/d3sc05789e (PMC10848739; doi:10.1039/d3sc05789e)
Supplement: SC-015-D3SC05789E-s001 [file SC-015-D3SC05789E-s001.zip › coordinates/tetrazine/DMBO.xyz]

29
C17H12
C       -1.910302000     -0.854407000      0.079870000
C       -1.939298000      0.542137000     -0.129351000
C       -0.772289000      1.490507000     -0.043242000
C        0.772289000      1.490507000     -0.043241000
C        1.939298000      0.542137000     -0.129351000
C        1.910302000     -0.854407000      0.079870000
C        0.602718000     -1.386292000      0.240549000
C       -0.602719000     -1.386292000      0.240549000
C        3.190177000      1.123849000     -0.360136000
C        4.357071000      0.365462000     -0.375054000
C        4.306929000     -1.008286000     -0.153697000
C        3.080467000     -1.617358000      0.071469000
C       -3.080467000     -1.617358000      0.071470000
C       -4.306929000     -1.008286000     -0.153697000
C       -4.357071000      0.365462000     -0.375054000
C       -3.190177000      1.123849000     -0.360137000
C        0.000000000      1.702201000      1.237482000
H       -1.075834000      2.432757000     -0.486012000
H        1.075834000      2.432756000     -0.486012000
H        3.249268000      2.193624000     -0.530149000
H        5.307240000      0.852139000     -0.561576000
H        5.214035000     -1.600181000     -0.163360000
H        3.012197000     -2.686230000      0.234682000
H       -3.012197000     -2.686230000      0.234683000
H       -5.214035000     -1.600181000     -0.163360000
H       -5.307240000      0.852139000     -0.561577000
H       -3.249268000      2.193624000     -0.530150000
H        0.000000000      2.678542000      1.705864000
H        0.000000000      0.856688000      1.917177000
