# Supplementary material for: How cycloalkane fusion enhances the cycloaddition reactivity of dibenzocyclooctynes
Source: Chem Sci. 2024 Jan 8;15(6):2229–35. doi: 10.1039/d3sc05789e (PMC10848739; doi:10.1039/d3sc05789e)
Supplement: SC-015-D3SC05789E-s001 [file SC-015-D3SC05789E-s001.zip › coordinates/tetrazine/DMBO_TS.xyz]

43
C21N4H18
C       -1.760297000     -0.415916000     -0.527733000
C       -1.728786000     -1.505111000      0.369851000
C       -0.757248000     -1.595043000      1.511514000
C        0.757265000     -1.595043000      1.511507000
C        1.728793000     -1.505107000      0.369837000
C        1.760289000     -0.415911000     -0.527746000
C        0.614555000      0.454911000     -0.492392000
C       -0.614568000      0.454915000     -0.492392000
C        2.734412000     -2.466995000      0.260709000
C        3.740996000     -2.356985000     -0.693807000
C        3.762663000     -1.271287000     -1.566723000
C        2.771596000     -0.302920000     -1.485850000
C       -2.771610000     -0.302937000     -1.485833000
C       -3.762670000     -1.271312000     -1.566698000
C       -3.740990000     -2.357007000     -0.693778000
C       -2.734400000     -2.467007000      0.260732000
C        0.000010000     -2.859288000      1.813749000
H       -1.151651000     -1.092924000      2.391617000
H        1.151675000     -1.092924000      2.391607000
H        2.722272000     -3.313109000      0.939638000
H        4.507545000     -3.120388000     -0.757492000
H        4.542280000     -1.185258000     -2.314023000
H        2.758723000      0.534628000     -2.173468000
H       -2.758746000      0.534606000     -2.173456000
H       -4.542291000     -1.185292000     -2.313994000
H       -4.507534000     -3.120416000     -0.757456000
H       -2.722249000     -3.313119000      0.939663000
H        0.000014000     -3.250144000      2.822678000
H        0.000006000     -3.604035000      1.024960000
C        1.265297000      2.537289000      0.303923000
C       -1.265300000      2.537304000      0.303887000
N       -0.642617000      3.254253000     -0.671335000
N        0.642650000      3.254244000     -0.671318000
N       -0.640691000      2.389785000      1.509382000
N        0.640651000      2.389778000      1.509400000
C       -2.753341000      2.469094000      0.288394000
H       -3.151487000      3.384329000      0.734597000
H       -3.122194000      2.389731000     -0.732863000
H       -3.102406000      1.617878000      0.872681000
C        2.753337000      2.469057000      0.288472000
H        3.122218000      2.389717000     -0.732777000
H        3.151484000      3.384274000      0.734712000
H        3.102373000      1.617820000      0.872744000
