# Supplementary material for: How cycloalkane fusion enhances the cycloaddition reactivity of dibenzocyclooctynes
Source: Chem Sci. 2024 Jan 8;15(6):2229–35. doi: 10.1039/d3sc05789e (PMC10848739; doi:10.1039/d3sc05789e)
Supplement: SC-015-D3SC05789E-s001 [file SC-015-D3SC05789E-s001.zip › coordinates/tetrazine/MeMeTet.xyz]

14
C4N4H6
C       -1.290735000      0.000371000     -0.010492000
C        1.290735000      0.000829000     -0.010384000
C       -2.777549000     -0.000718000      0.033211000
H       -3.169527000     -0.888088000     -0.461424000
H       -3.108096000     -0.012272000      1.075278000
H       -3.170437000      0.896347000     -0.442661000
C        2.777550000     -0.000518000      0.033327000
H        3.108108000     -0.031885000      1.074987000
H        3.169740000     -0.878592000     -0.477623000
H        3.170180000      0.905188000     -0.425936000
N       -0.652834000     -1.176094000     -0.021872000
N        0.653206000     -1.175824000     -0.021840000
N        0.653197000      1.176774000     -0.022145000
N       -0.653566000      1.176505000     -0.022228000
