# Supplementary material for: How cycloalkane fusion enhances the cycloaddition reactivity of dibenzocyclooctynes
Source: Chem Sci. 2024 Jan 8;15(6):2229–35. doi: 10.1039/d3sc05789e (PMC10848739; doi:10.1039/d3sc05789e)
Supplement: SC-015-D3SC05789E-s001 [file SC-015-D3SC05789E-s001.zip › coordinates/tetrazine/MeO_DMBO.xyz]

37
C19H16O2
C        1.905048000      1.244904000      0.115390000
C        2.015267000     -0.158803000      0.065909000
C        0.904357000     -1.152724000      0.289135000
C       -0.638866000     -1.237588000      0.296188000
C       -1.854214000     -0.373883000      0.079353000
C       -1.903702000      1.040869000      0.130844000
C       -0.631222000      1.661952000      0.233542000
C        0.573330000      1.723329000      0.227801000
C       -3.054405000     -1.051895000     -0.100139000
C       -4.270828000     -0.371074000     -0.214238000
C       -4.311707000      1.020266000     -0.147641000
C       -3.117999000      1.712850000      0.021338000
C        3.040039000      2.054865000     -0.002438000
C        4.290074000      1.494708000     -0.176522000
C        4.412535000      0.103860000     -0.242360000
C        3.288488000     -0.711624000     -0.119484000
C        0.139555000     -1.226051000      1.589584000
H        1.258491000     -2.129430000     -0.020804000
H       -0.888508000     -2.247171000     -0.010216000
H       -3.069012000     -2.135285000     -0.150797000
H       -5.241931000      1.564720000     -0.232079000
H       -3.126552000      2.795499000      0.060899000
H        2.925887000      3.131432000      0.037096000
H        5.176193000      2.110281000     -0.272189000
H        3.387273000     -1.788517000     -0.163577000
H        0.191561000     -2.127115000      2.187878000
H        0.091393000     -0.296563000      2.146517000
O       -5.369672000     -1.157475000     -0.389107000
O        5.674633000     -0.374210000     -0.430961000
C       -6.632427000     -0.507868000     -0.505070000
H       -6.650874000      0.151985000     -1.375657000
H       -7.364965000     -1.301626000     -0.631623000
H       -6.859922000      0.061991000      0.398892000
C        5.846835000     -1.786326000     -0.510312000
H        6.911194000     -1.947562000     -0.664568000
H        5.532631000     -2.268926000      0.418174000
H        5.286502000     -2.198842000     -1.352667000
