# Supplementary material for: How cycloalkane fusion enhances the cycloaddition reactivity of dibenzocyclooctynes
Source: Chem Sci. 2024 Jan 8;15(6):2229–35. doi: 10.1039/d3sc05789e (PMC10848739; doi:10.1039/d3sc05789e)
Supplement: SC-015-D3SC05789E-s001 [file SC-015-D3SC05789E-s001.zip › coordinates/tetrazine/MeO_DMBO_TS.xyz]

51
C23N4H22O2
C       -1.762303000      0.194723000     -0.481305000
C       -1.734586000     -0.880172000      0.426964000
C       -0.756917000     -0.964134000      1.564732000
C        0.757108000     -0.964134000      1.564687000
C        1.734661000     -0.880105000      0.426834000
C        1.762149000      0.194806000     -0.481402000
C        0.614719000      1.059638000     -0.470691000
C       -0.614937000      1.059650000     -0.470804000
C        2.743245000     -1.845606000      0.358389000
C        3.759429000     -1.742036000     -0.589331000
C        3.782607000     -0.667652000     -1.485733000
C        2.788924000      0.288765000     -1.429975000
C       -2.789221000      0.288521000     -1.429746000
C       -3.782795000     -0.668014000     -1.485362000
C       -3.759371000     -1.742386000     -0.588955000
C       -2.743071000     -1.845787000      0.358662000
C        0.000109000     -2.227158000      1.872547000
H       -1.151212000     -0.458542000      2.442943000
H        1.151458000     -0.458535000      2.442870000
H        2.715468000     -2.670364000      1.059189000
H        4.577117000     -0.609856000     -2.219995000
H        2.786073000      1.110874000     -2.135927000
H       -2.786570000      1.110589000     -2.135735000
H       -4.577395000     -0.610331000     -2.219537000
H       -2.715134000     -2.670508000      1.059498000
H        0.000141000     -2.614403000      2.882864000
H        0.000085000     -2.974536000      1.086150000
C        1.264629000      3.166887000      0.275360000
C       -1.264742000      3.167398000      0.274238000
N       -0.642403000      3.859785000     -0.718081000
N        0.643451000      3.859516000     -0.717522000
N       -0.641185000      3.053473000      1.484245000
N        0.639953000      3.053232000      1.484814000
C       -2.752795000      3.098084000      0.260655000
H       -3.151778000      4.018276000      0.695812000
H       -3.122219000      3.005990000     -0.759326000
H       -3.101233000      2.253784000      0.855263000
C        2.752667000      3.096944000      0.263157000
H        3.123036000      3.004533000     -0.756452000
H        3.151636000      4.017015000      0.698581000
H        3.100164000      2.252555000      0.858196000
O        4.770527000     -2.645183000     -0.717405000
O       -4.770344000     -2.645665000     -0.716919000
C        4.784078000     -3.754263000      0.177154000
H        5.658111000     -4.342684000     -0.091928000
H        4.872371000     -3.416339000      1.212315000
H        3.882077000     -4.359053000      0.058473000
C       -4.783742000     -3.754698000      0.177698000
H       -4.871897000     -3.416724000      1.212853000
H       -5.657800000     -4.343150000     -0.091238000
H       -3.881741000     -4.359469000      0.058904000
